# Supplementary material for: Diversity and Dynamics of Seaweed Associated Microbial Communities Inhabiting the Lagoon of Venice
Source: Microorganisms. 2020 Oct 26;8(11):1657. doi: 10.3390/microorganisms8111657 (PMC7693704; doi:10.3390/microorganisms8111657)
Supplement: Supplementary file 1 [file microorganisms-08-01657-s001.zip]

Archive with 7 entries (7 files):
- microorganisms-955864-SI1.pdf
- microorganisms-955864-SI2.pdf
- microorganisms-955864-SI3.pdf
- microorganisms-955864-SI4.pdf
- microorganisms-955864-SI5.pdf
- microorganisms-955864-SI6.pdf
- microorganisms-955864-SI7.pdf
